# Supplementary material for: Identifying geographically differentiated features of Ethopian Nile tilapia (Oreochromis niloticus) morphology with machine learning
Source: PLoS One. 2021 Apr 15;16(4):e0249593. doi: 10.1371/journal.pone.0249593 (PMC8049267; doi:10.1371/journal.pone.0249593)
Supplement: S1 File — To allow reproducing the results in this paper we provide all data in a zip archive. After expanding the archive users will find a directory Data with two subdirectories. Further information about the resource may be found in the file readme.txt which is located in the Data directory. A public GitHub repository which contains all data and code under a GPL v3 license can be accessed by following the link https://github.com/TW-Robotics/NT_BodyParts. (ZIP) [file pone.0249593.s003.zip]

Archive with 217 entries (214 files):
- Data/
- Data/readme.txt
- Data/Landmarks/
- Data/Landmarks/rawLandmarks_X.csv
- Data/Landmarks/landmarkdef.csv
- Data/Landmarks/rawLandmarks_Y.csv
- Data/Landmarks/rawLandmarks_MetaData.csv
- Data/images/
- Data/images/Ziway05.jpg
- Data/images/Langano23.jpg
- Data/images/Ziway17.jpg
- Data/images/Ziway37.jpg
- Data/images/Koka15.jpg
- Data/images/Tana11.jpg
- Data/images/Tana32.jpg
- Data/images/Hawassa07.jpg
- Data/images/Ziway15.jpg
- Data/images/Hawassa25.jpg
- Data/images/Hawassa24.jpg
- Data/images/Chamo25.jpg
- Data/images/Ziway34.jpg
- Data/images/Hawassa38.jpg
- Data/images/Hawassa16.jpg
- Data/images/Tana12.jpg
- Data/images/Koka12.jpg
- Data/images/Koka05.jpg
- Data/images/Ziway28.jpg
- Data/images/Hawassa37.jpg
- Data/images/Chamo7.jpg
- Data/images/Langano26.jpg
- Data/images/Chamo18.jpg
- Data/images/Hawassa31.jpg
- Data/images/Tana38.jpg
- Data/images/Langano21.jpg
- Data/images/Koka23.jpg
- Data/images/Tana18.jpg
- Data/images/Langano19.jpg
- Data/images/Ziway26.jpg
- Data/images/Chamo6.jpg
- Data/images/Hawassa19.jpg
- Data/images/Chamo29.jpg
- Data/images/Tana14.jpg
- Data/images/Chamo1.jpg
- Data/images/Lanagano20.jpg
- Data/images/Ziway10.jpg
- Data/images/Koka10.jpg
- Data/images/Hawassa13.jpg
- Data/images/Tana02.jpg
- Data/images/Koka28.jpg
- Data/images/Hawassa01.jpg
- Data/images/Ziway02.jpg
- Data/images/Ziway29.jpg
- Data/images/Ziway22.jpg
- Data/images/Ziway20.jpg
- Data/images/Hawassa32.jpg
- Data/images/Chamo2.jpg
- Data/images/Hawassa04.jpg
- Data/images/Langano25.jpg
- Data/images/Ziway03.jpg
- Data/images/Chamo11.jpg
- Data/images/Chamo33.jpg
- Data/images/Hawassa09.jpg
- Data/images/Chamo36.jpg
- Data/images/Ziway36.jpg
- Data/images/Hawassa20.jpg
- Data/images/Tana15.jpg
- Data/images/Tana28.jpg
- Data/images/Tana37.jpg
- Data/images/Langano22.jpg
- Data/images/Koka03.jpg
- Data/images/Chamo22.jpg
- Data/images/Ziway19.jpg
- Data/images/Tana21.jpg
- Data/images/Koka01.jpg
- Data/images/Tana05.jpg
- Data/images/Tana23.jpg
- Data/images/Hawassa03.jpg
- Data/images/Koka27.jpg
- Data/images/Chamo23.jpg
- Data/images/Hawassa05.jpg
- Data/images/Tana31.jpg
- Data/images/Chamo21.jpg
- Data/images/Chamo4.jpg
- Data/images/Hawassa02.jpg
- Data/images/Langano11.jpg
- Data/images/Chamo10.jpg
- Data/images/Hawassa08.jpg
- Data/images/Hawassa18.jpg
- Data/images/Koka22.jpg
- Data/images/Ziway01.jpg
- Data/images/Chamo9.jpg
- Data/images/Tana26.jpg
- Data/images/Chamo17.jpg
- Data/images/Tana06.jpg
- Data/images/Ziway08.jpg
- Data/images/Chamo24.jpg
- Data/images/Langano08.jpg
- Data/images/Tana27.jpg
- Data/images/Tana20.jpg
- Data/images/Hawassa22.jpg
- Data/images/Chamo3.jpg
- Data/images/Hawassa35.jpg
- Data/images/Chamo12.jpg
- Data/images/Koka20.jpg
- Data/images/Chamo32.jpg
- Data/images/Langano10.jpg
- Data/images/Chamo5.jpg
- Data/images/Chamo19.jpg
- Data/images/Langano01.jpg
- Data/images/Langano06.jpg
- Data/images/Langano15.jpg
- Data/images/Langano07.jpg
- Data/images/Tana30.jpg
- Data/images/Hawassa11.jpg
- Data/images/Koka29.jpg
- Data/images/Langano02.jpg
- Data/images/Langano13.jpg
- Data/images/Ziway23.jpg
- Data/images/Tana03.jpg
- Data/images/Tana10.jpg
- Data/images/Koka26.jpg
- Data/images/Hawassa28.jpg
- Data/images/Koka14.jpg
- Data/images/Hawassa34.jpg
- Data/images/Ziway40.jpg
- Data/images/Koka16.jpg
- Data/images/Koka17.jpg
- Data/images/Hawassa10.jpg
- Data/images/Tana36.jpg
- Data/images/Koka24.jpg
- Data/images/Koka31.jpg
- Data/images/Tana01.jpg
- Data/images/Tana04.jpg
- Data/images/Chamo16.jpg
- Data/images/Ziway30.jpg
- Data/images/Tana35.jpg
- Data/images/Langano24.jpg
- Data/images/Langano09.jpg
- Data/images/Tana22.jpg
- Data/images/Koka04.jpg
- Data/images/Chamo34.jpg
- Data/images/Ziway11.jpg
- Data/images/Chamo13.jpg
- Data/images/Ziway16.jpg
- Data/images/Hawassa23.jpg
- Data/images/Koka11.jpg
- Data/images/Chamo30.jpg
- Data/images/Ziway33.jpg
- Data/images/Koka02.jpg
- Data/images/Koka09.jpg
- Data/images/Tana17.jpg
- Data/images/Chamo15.jpg
- Data/images/Ziway27.jpg
- Data/images/Koka07.jpg
- Data/images/Koka19.jpg
- Data/images/Chamo14.jpg
- Data/images/Ziway14.jpg
- Data/images/Hawassa33.jpg
- Data/images/Chamo35.jpg
- Data/images/Tana25.jpg
- Data/images/Tana16.jpg
- Data/images/Ziway39.jpg
- Data/images/Tana08.jpg
- Data/images/Koka21.jpg
- Data/images/Hawassa15.jpg
- Data/images/Ziway13.jpg
- Data/images/Tana07.jpg
- Data/images/Koka13.jpg
- Data/images/Hawassa29.jpg
- Data/images/Koka18.jpg
- Data/images/Koka30.jpg
- Data/images/Langano18.jpg
- Data/images/Chamo8.jpg
- Data/images/Langano04.jpg
- Data/images/Langano16.jpg
- Data/images/Ziway07.jpg
- Data/images/Ziway38.jpg
- Data/images/Chamo28.jpg
- Data/images/Ziway31.jpg
- Data/images/Tana13.jpg
- Data/images/Ziway32.jpg
- Data/images/Ziway21.jpg
- Data/images/Koka06.jpg
- Data/images/Tana29.jpg
- Data/images/Ziway09.jpg
- Data/images/Hawassa26.jpg
- Data/images/Tana33.jpg
- Data/images/Tana09.jpg
- Data/images/Chamo31.jpg
- Data/images/Koka08.jpg
- Data/images/Hawassa36.jpg
- Data/images/Langano12.jpg
- Data/images/Ziway18.jpg
- Data/images/Hawassa30.jpg
- Data/images/Ziway12.jpg
- Data/images/Langano17.jpg
- Data/images/Hawassa12.jpg
- Data/images/Langano03.jpg
- Data/images/Hawassa21.jpg
- Data/images/Ziway04.jpg
- Data/images/Tana19.jpg
- Data/images/Hawassa27.jpg
- Data/images/Langano05.jpg
- Data/images/Hawassa06.jpg
- Data/images/Chamo26.jpg
- Data/images/Tana24.jpg
- Data/images/Langano14.jpg
- Data/images/Chamo27.jpg
- Data/images/Ziway35.jpg
- Data/images/Ziway25.jpg
- Data/images/Hawassa14.jpg
- Data/images/Hawassa17.jpg
- Data/images/Ziway24.jpg
- Data/images/Koka25.jpg
- Data/images/Tana34.jpg
- Data/images/Ziway06.jpg
- Data/images/Chamo20.jpg
