# Supplementary material for: Identifying geographically differentiated features of Ethopian Nile tilapia (Oreochromis niloticus) morphology with machine learning
Source: PLoS One. 2021 Apr 15;16(4):e0249593. doi: 10.1371/journal.pone.0249593 (PMC8049267; doi:10.1371/journal.pone.0249593)
Supplement: S1 File — To allow reproducing the results in this paper we provide all data in a zip archive. After expanding the archive users will find a directory Data with two subdirectories. Further information about the resource may be found in the file readme.txt which is located in the Data directory. A public GitHub repository which contains all data and code under a GPL v3 license can be accessed by following the link https://github.com/TW-Robotics/NT_BodyParts. (ZIP) [file pone.0249593.s003.zip › Data/readme.txt]

Directory Data contains the raw input for reproducing the results in
the PLOS ONE publication "Identifying geographically differentiated
features of Ethopian Nile tilapia (Oreochromis niloticus) morphology
with machine learning" W. Wöber, M. Curto, P. Tibihika, P. Meulenbroek,
E. Alemanyehu, L. Mehnen, H. Meimberg and P. Sykacek, 2021.

1) Landmark positions for all Nile tilapia samples are provided in the
subdirectory Landmarks. Files rawLandmarks_X.csv and
rawLandmarks_Y.csv contain the X and Y coordinates of 14 landmakrs of
all samples. Rows correspond to landmarks and coluns to samples. The
file rawLandmarks_MetaData.csv assigns the samples (columns in the
coordinate files) to lake of origin while the file landmarkdev.csv
specifies the accronyms which we define in the paper to landmark
positions in both coordinate files.

2) Subdirectory images contain the Nile tilapia fish images as 224*224
gray scale images in jpg format. The filenames code the corresponding
lake of origin of the sample.
