# Supplementary material for: Identifying geographically differentiated features of Ethopian Nile tilapia (Oreochromis niloticus) morphology with machine learning
Source: PLoS One. 2021 Apr 15;16(4):e0249593. doi: 10.1371/journal.pone.0249593 (PMC8049267; doi:10.1371/journal.pone.0249593)
Supplement: S1 File — To allow reproducing the results in this paper we provide all data in a zip archive. After expanding the archive users will find a directory Data with two subdirectories. Further information about the resource may be found in the file readme.txt which is located in the Data directory. A public GitHub repository which contains all data and code under a GPL v3 license can be accessed by following the link https://github.com/TW-Robotics/NT_BodyParts. (ZIP) [file pone.0249593.s003.zip › Data/Landmarks/rawLandmarks_X.csv]

626	1280	1312	1495	1408	1096	1458	1665	841	434	1212	1604	1017	1495	1543	183	1632	392	909	264	1524	1371	554	1337	944	678	1539	1418	987	1363	589	1347	830	1412	1392	629	101	1300	1483	1054	1046	1358	1551	957	1322	926	110	1029	1419	1571
1010	1626	1609	1751	1761	1416	1843	1972	1224	860	1566	1992	1304	1785	1840	800	1957	899	1272	598	1846	1791	869	1721	1242	1036	1929	1844	1339	1731	1085	1767	1272	1798	1754	1073	578	1751	1852	1382	1473	1644	1851	1366	1659	1305	638	1424	1766	1890
1612	2249	2149	2248	2472	2186	2596	2602	1985	1921	2282	2631	1917	2478	2515	1816	2556	1807	1972	1299	2404	2405	1707	2493	1908	1905	2702	2632	2000	2451	1905	2390	2127	2499	2355	2024	1427	2531	2401	2107	2297	2272	2330	2161	2181	2107	1794	2128	2465	2559
3843	4145	3888	3804	4295	4198	4425	4037	4132	4477	4116	4595	3811	3998	4342	4390	4352	4336	4190	4044	4006	4251	4017	4680	4218	4321	4572	4548	3776	4312	4121	4272	4514	4712	4372	4451	4335	4541	4099	3877	4574	4263	4062	4536	3789	4221	4459	4360	4401	4390
4233	4557	4247	4175	4681	4577	4790	4359	4622	4822	4508	5026	4177	4327	4691	4892	4741	4833	4597	4519	4356	4636	4553	5117	4671	4702	4964	4968	4076	4626	4622	4712	4925	5111	4801	4912	4979	4923	4461	4218	5068	4737	4458	4975	4108	4645	4997	4797	4836	4677
4366	4447	4228	4161	4622	4575	4799	4354	4662	4800	4530	4995	4266	4319	4709	4793	4748	4841	4642	4538	4328	4706	4490	5066	4702	4688	4901	4877	4139	4665	4615	4643	4944	5123	4776	4903	4940	4940	4476	4144	5048	4725	4474	4933	4166	4574	5022	4840	4854	4705
3934	4128	3916	3806	4286	4232	4375	4016	4203	4412	4086	4584	3846	3955	4289	4364	4411	4346	4237	4073	3956	4281	4326	4656	4260	4210	4558	4456	3727	4271	4070	4172	4526	4726	4341	4420	4436	4465	4056	3770	4541	4337	4093	4477	3801	4197	4415	4358	4397	4392
1880	2292	2334	2412	2494	2194	2606	2522	2105	1924	2259	2801	2053	2402	2589	1901	2714	1932	2219	1652	2494	2581	1752	2659	2159	1959	2750	2616	2039	2436	2025	2553	2281	2711	2548	2106	1870	2573	2530	2041	2372	2451	2557	2243	2335	2260	1782	2261	2567	2660
1780	2311	2221	2334	2432	2120	2567	2578	2038	1920	2210	2721	1975	2361	2513	1944	2596	1893	2075	1518	2414	2484	1709	2552	2014	1900	2649	2568	2040	2408	1992	2485	2191	2588	2460	2002	1719	2563	2457	2037	2340	2334	2465	2206	2243	2166	1796	2188	2471	2605
1673	1842	1896	2121	2077	1726	2181	2166	1574	1251	1826	2379	1583	2038	2134	1133	2251	1257	1726	1161	2067	2057	1312	2044	1712	1375	2237	2039	1555	1995	1386	2047	1625	2187	2091	1471	1297	2014	2021	1647	1712	2102	2141	1729	1916	1687	1037	1548	2078	2251
3543	3632	3488	3374	3865	3675	3914	3603	3680	3766	3606	4131	3472	3541	3829	3821	4001	3732	3827	3477	3519	3777	3412	4106	3825	3526	4048	3947	3318	3747	3521	3686	3959	4273	3859	3879	3786	3971	3610	3253	4039	3937	3649	3970	3382	3646	3603	3863	3937	4088
2152	2487	2478	2566	2623	2380	2740	2660	2302	2099	2488	2961	2243	2486	2724	2023	2881	2158	2332	1993	2613	2771	2027	2826	2441	2121	2935	2712	2235	2601	2167	2651	2530	2966	2723	2366	2178	2656	2668	2149	2519	2619	2699	2561	2475	2438	1990	2471	2756	2916
4291	4497	4236	4174	4653	4585	4801	4354	4651	4822	4535	5014	4244	4326	4697	4859	4753	4854	4627	4536	4346	4687	4530	5109	4707	4715	4950	4922	4115	4650	4632	4695	4949	5123	4800	4915	4973	4939	4485	4187	5070	4745	4466	4961	4143	4627	5017	4827	4859	4695
808	1407	1419	1569	1508	1230	1581	1751	966	605	1295	1788	1114	1571	1665	476	1769	583	1061	417	1608	1532	674	1507	1067	796	1681	1518	1125	1477	731	1488	979	1538	1534	733	273	1488	1590	1150	1193	1461	1654	1147	1422	1074	321	1154	1490	1691
[truncated: 159 more columns]
