# Supplementary material for: Identifying geographically differentiated features of Ethopian Nile tilapia (Oreochromis niloticus) morphology with machine learning
Source: PLoS One. 2021 Apr 15;16(4):e0249593. doi: 10.1371/journal.pone.0249593 (PMC8049267; doi:10.1371/journal.pone.0249593)
Supplement: S1 File — To allow reproducing the results in this paper we provide all data in a zip archive. After expanding the archive users will find a directory Data with two subdirectories. Further information about the resource may be found in the file readme.txt which is located in the Data directory. A public GitHub repository which contains all data and code under a GPL v3 license can be accessed by following the link https://github.com/TW-Robotics/NT_BodyParts. (ZIP) [file pone.0249593.s003.zip › Data/Landmarks/landmarkdef.csv]

rownumber	landmark
1	UTP
2	EYE
3	AOD
4	POD
5	DIC
6	VOC
7	PIA
8	BPF
9	PEO
10	VEO
11	AOA
12	AOP
13	HCF
14	EMO
