# Supplementary material for: Identifying geographically differentiated features of Ethopian Nile tilapia (Oreochromis niloticus) morphology with machine learning
Source: PLoS One. 2021 Apr 15;16(4):e0249593. doi: 10.1371/journal.pone.0249593 (PMC8049267; doi:10.1371/journal.pone.0249593)
Supplement: S1 File — To allow reproducing the results in this paper we provide all data in a zip archive. After expanding the archive users will find a directory Data with two subdirectories. Further information about the resource may be found in the file readme.txt which is located in the Data directory. A public GitHub repository which contains all data and code under a GPL v3 license can be accessed by following the link https://github.com/TW-Robotics/NT_BodyParts. (ZIP) [file pone.0249593.s003.zip › Data/Landmarks/rawLandmarks_Y.csv]

2453	1773	2406	2240	1726	2224	1841	1833	2211	1734	1520	2276	2246	1533	1920	1574	2029	1793	2192	2692	1780	1821	2149	2266	2386	2443	2165	1577	1983	1816	2301	1984	2312	1815	2162	1790	2613	2080	1817	1655	1891	2025	2116	1828	2107	2305	2323	1919	2139	2105
2223	1647	2252	2138	1576	2092	1747	1799	1995	1518	1278	2105	2092	1448	1748	1359	1911	1561	1980	2497	1709	1643	2000	2028	2149	2312	2023	1475	1866	1693	2182	1827	2162	1698	2043	1729	2485	2027	1684	1584	1748	1851	1978	1660	1945	2124	2192	1770	1924	1967
1427	1017	1665	1519	1037	1460	1175	1355	1198	671	845	1267	1449	1036	1041	439	1284	646	1164	1477	1151	1007	1140	1164	1327	1433	1348	863	1290	1124	1234	1146	1353	922	1319	776	1269	1223	1166	1064	968	1133	1335	877	1386	1291	1137	1017	1298	1340
1469	1411	2023	1626	1429	1972	1679	1786	1678	1563	1310	1689	1661	1560	1542	1306	1554	1356	1472	1757	1628	1430	1755	1694	1485	2166	1915	1613	1707	1657	1901	1718	1887	1328	1807	1461	1551	1858	1619	1767	1666	1378	1603	1404	1602	1906	2053	1371	1726	1649
1398	1491	2069	1596	1502	2000	1705	1746	1664	1678	1365	1674	1606	1575	1602	1332	1537	1413	1462	1758	1679	1467	1738	1713	1454	2172	2013	1651	1765	1681	1948	1785	1880	1404	1871	1568	1518	1855	1629	1845	1697	1389	1619	1433	1571	1924	2064	1419	1769	1673
1924	1973	2480	2020	1923	2525	2171	2165	2225	2355	1818	2182	2074	1971	2048	2005	1990	2058	2015	2409	2085	1934	2368	2278	2006	2792	2497	2158	2199	2129	2554	2272	2491	1922	2388	2230	2291	2382	2050	2260	2275	1877	2040	1998	1984	2506	2779	1971	2234	2139
2081	1965	2522	2031	1965	2532	2234	2191	2313	2356	1877	2232	2216	2005	2081	2031	2095	2129	2077	2526	2097	1978	2387	2326	2104	2798	2477	2172	2250	2187	2559	2258	2534	1915	2376	2243	2376	2443	2084	2286	2294	1947	2118	2054	2062	2562	2852	2026	2311	2174
2355	1902	2448	2176	1873	2448	2050	2014	2254	2020	1619	2255	2319	1773	1935	1892	2154	1912	2192	2677	1940	1866	2329	2228	2311	2611	2319	1824	2134	1995	2497	2057	2528	1900	2244	2025	2664	2344	1938	1920	2080	2073	2151	2005	2122	2464	2591	1978	2167	2185
2049	1573	2204	2000	1597	2088	1750	1812	1916	1642	1314	1997	2023	1481	1648	1345	1885	1560	1867	2348	1730	1571	1953	1894	1936	2265	2007	1485	1869	1695	2104	1724	2118	1555	1952	1602	2274	2021	1665	1604	1767	1742	1880	1606	1884	2147	2191	1655	1834	1908
2780	2163	2713	2504	2195	2716	2342	2282	2631	2433	1950	2606	2615	2001	2275	2225	2437	2318	2561	3092	2173	2215	2671	2612	2722	2913	2618	2117	2379	2265	2784	2397	2870	2305	2553	2455	3203	2588	2200	2161	2371	2434	2430	2356	2425	2824	2901	2281	2516	2530
2467	2265	2791	2304	2197	2842	2506	2412	2770	2832	2113	2620	2561	2193	2390	2503	2441	2610	2438	2980	2342	2313	2919	2727	2547	3203	2746	2480	2551	2474	3013	2511	2881	2265	2705	2723	3001	2806	2360	2506	2678	2278	2432	2435	2364	3021	3364	2403	2647	2473
2727	2360	2843	2473	2279	2904	2456	2431	2793	2764	2064	2720	2788	2157	2449	2491	2540	2620	2643	3200	2340	2360	2904	2796	2807	3219	2771	2370	2598	2437	3064	2517	3068	2392	2722	2642	3251	2803	2355	2379	2642	2450	2558	2531	2490	3011	3243	2481	2675	2575
1657	1760	2277	1813	1725	2274	1940	1957	1942	1997	1598	1947	1846	1783	1819	1687	1776	1723	1727	2080	1894	1724	2064	1989	1723	2500	2259	1928	2002	1915	2250	2042	2204	1670	2129	1903	1910	2121	1834	2043	2006	1650	1831	1720	1772	2227	2387	1689	1996	1904
2541	1856	2502	2317	1860	2361	1961	1949	2320	1918	1595	2394	2345	1622	2022	1749	2160	1919	2302	2839	1896	1923	2289	2367	2459	2560	2294	1701	2084	1918	2460	2104	2456	1934	2273	1994	2845	2252	1921	1771	2021	2118	2197	1949	2200	2442	2480	2034	2208	2211
[truncated: 159 more columns]
