# Supplementary material for: Identifying geographically differentiated features of Ethopian Nile tilapia (Oreochromis niloticus) morphology with machine learning
Source: PLoS One. 2021 Apr 15;16(4):e0249593. doi: 10.1371/journal.pone.0249593 (PMC8049267; doi:10.1371/journal.pone.0249593)
Supplement: S1 File — To allow reproducing the results in this paper we provide all data in a zip archive. After expanding the archive users will find a directory Data with two subdirectories. Further information about the resource may be found in the file readme.txt which is located in the Data directory. A public GitHub repository which contains all data and code under a GPL v3 license can be accessed by following the link https://github.com/TW-Robotics/NT_BodyParts. (ZIP) [file pone.0249593.s003.zip › Data/Landmarks/rawLandmarks_MetaData.csv]

Tana35	4
Hawassa35	1
Tana12	4
Langano24	3
Hawassa14	1
Tana21	4
Hawassa30	1
Langano08	3
Chamo2	0
Chamo15	0
Hawassa37	1
Koka21	2
Tana06	4
Hawassa38	1
Ziway12	5
Chamo28	0
Tana17	4
Chamo14	0
Tana23	4
Tana15	4
Ziway26	5
Ziway04	5
Chamo6	0
Koka30	2
Tana20	4
Koka08	2
Tana05	4
Koka23	2
Tana24	4
Hawassa33	1
Chamo5	0
Ziway05	5
Tana11	4
Hawassa07	1
Koka29	2
Chamo23	0
Chamo8	0
Koka28	2
Ziway33	5
Hawassa04	1
Koka26	2
Hawassa12	1
Ziway15	5
Hawassa02	1
Ziway17	5
Chamo12	0
Chamo19	0
Hawassa06	1
Ziway13	5
Tana07	4
Ziway23	5
Hawassa31	1
Koka25	2
Tana18	4
Langano25	3
Ziway22	5
Ziway01	5
Ziway36	5
Chamo4	0
Tana32	4
Hawassa36	1
Ziway02	5
Chamo31	0
Tana38	4
Langano12	3
Ziway06	5
Chamo3	0
Hawassa10	1
Ziway11	5
Ziway30	5
Tana29	4
Hawassa21	1
Hawassa19	1
Langano26	3
Chamo35	0
Langano22	3
Koka11	2
Ziway10	5
Hawassa32	1
Hawassa26	1
Ziway39	5
Langano14	3
Tana03	4
Langano02	3
Koka13	2
Langano09	3
Tana27	4
Hawassa13	1
Ziway29	5
Langano16	3
Koka10	2
Tana19	4
Koka20	2
Koka02	2
Hawassa25	1
Ziway19	5
Langano05	3
Hawassa24	1
Koka31	2
Tana28	4
Koka09	2
Langano06	3
Hawassa15	1
Koka05	2
Chamo24	0
Chamo11	0
Ziway08	5
Tana33	4
Hawassa27	1
Hawassa05	1
Langano03	3
Ziway28	5
Langano21	3
Ziway35	5
Koka24	2
Ziway32	5
Koka07	2
Ziway34	5
Langano23	3
Chamo34	0
Koka27	2
Chamo29	0
Chamo27	0
Koka15	2
Hawassa09	1
Chamo18	0
Koka16	2
Ziway38	5
Tana16	4
Chamo32	0
Tana30	4
Hawassa29	1
Ziway24	5
Tana01	4
Chamo26	0
Koka04	2
Chamo25	0
Tana04	4
Koka03	2
Ziway16	5
Langano19	3
Ziway21	5
Koka01	2
Hawassa17	1
Chamo30	0
Tana13	4
Hawassa03	1
Langano04	3
Chamo22	0
Tana02	4
Ziway18	5
Langano18	3
Chamo33	0
Hawassa16	1
Langano15	3
Hawassa28	1
Langano13	3
Ziway09	5
Langano11	3
Ziway07	5
Ziway40	5
Langano17	3
Hawassa18	1
Koka18	2
Hawassa34	1
Tana31	4
Tana22	4
Koka22	2
Hawassa08	1
Hawassa22	1
Tana09	4
Chamo9	0
Tana26	4
Lanagano20	3
Chamo1	0
Hawassa23	1
Hawassa01	1
Ziway03	5
Chamo20	0
Ziway20	5
Ziway27	5
Koka14	2
Tana14	4
Ziway14	5
Koka17	2
Ziway25	5
Tana25	4
Langano01	3
Langano07	3
Ziway37	5
Chamo16	0
Hawassa11	1
Chamo13	0
Hawassa20	1
Chamo36	0
Koka19	2
Tana36	4
Chamo10	0
Tana10	4
Koka12	2
Chamo17	0
Chamo7	0
Tana37	4
Ziway31	5
Chamo21	0
Tana08	4
Koka06	2
Tana34	4
Langano10	3
